# Supplementary material for: Oxidative Degradation of Tetracycline by Magnetite and Persulfate: Performance, Water Matrix Effect, and Reaction Mechanism
Source: Nanomaterials (Basel). 2021 Sep 3;11(9):2292. doi: 10.3390/nano11092292 (PMC8471070; doi:10.3390/nano11092292)
Supplement: Supplementary file 1 [file nanomaterials-11-02292-s001.zip]

Archive with 1 entries (1 files):
- nanomaterials-1345386-supplementary.pdf
